# Supplementary material for: A Translational Review of Mechanisms of Effectiveness of Photobiomodulation on Somatosensory Neurons and the Peripheral Nervous System—From Molecular Mechanisms to Clinical Applications in Medicine and Dentistry
Source: Curr Issues Mol Biol. 2026 Jul 9;48(7):695. doi: 10.3390/cimb48070695 (PMC13409449; doi:10.3390/cimb48070695)
Supplement: Supplementary file 1 [file cimb-48-00695-s001.zip]

Archive with 5 entries (5 files):
- Supplementary materials E med sys rev 22-6-26 .pdf
- Supplementary material A  CIMB EV and human studies 22-6-26 .pdf
- Supplementary material B animal cond 22-6-26 .pdf
- Supplementary Material C LI inhibits noxious stimulation 22-6-26.pdf
- Supplementary Material D dental sys rev 22-6-26 .pdf
